# Supplementary material for: Prospective Alternate Hosts of an Emerging Polerovirus in Cotton Landscapes in the Southeastern United States
Source: Viruses. 2022 Oct 13;14(10):2249. doi: 10.3390/v14102249 (PMC9611507; doi:10.3390/v14102249)
Supplement: Supplementary file 1 [file viruses-14-02249-s001.zip]

Archive with 1 entries (1 files):
- viruses-1920551-supplementary.pdf
